# Supplementary material for: Calibration of Deformable Mirrors for Open-Loop Control
Source: Sensors (Basel). 2022 Nov 3;22(21):8465. doi: 10.3390/s22218465 (PMC9658679; doi:10.3390/s22218465)
Supplement: Supplementary file 1 [file sensors-22-08465-s001.zip]

Archive with 1 entries (1 files):
- sensors-1964555-supplementary.mp4
